# Supplementary material for: Ultraviolet B radiation improves salt-induced responses in the facultative halophyte Chenopodium quinoa
Source: Plant Physiol. 2025 Nov 10;200(3):kiaf569. doi: 10.1093/plphys/kiaf569 (PMC13017555; doi:10.1093/plphys/kiaf569)
Supplement: kiaf569_Supplementary_Data [file kiaf569_supplementary_data.zip]

Archive with 6 entries (6 files):
- Supplementary data OK.pdf
- Supplementary FIG S1.tif
- Supplementary FIG S2.tif
- Supplementary_FIG_S4.tif
- Supplementary_FIG_S5.tif
- Supplemetary_FIG_S3.tif
